# Supplementary material for: Mycotoxin Assessment in Minimally Processed Traditional Ecuadorian Foods
Source: Foods. 2025 Jul 26;14(15):2621. doi: 10.3390/foods14152621 (PMC12345679; doi:10.3390/foods14152621)
Supplement: Supplementary file 1 [file foods-14-02621-s001.zip]

Archive with 1 entries (1 files):
- foods-3681322-supplementary.xlsx
