# Supplementary material for: Mycotoxin Assessment in Minimally Processed Traditional Ecuadorian Foods
Source: Foods. 2025 Jul 26;14(15):2621. doi: 10.3390/foods14152621 (PMC12345679; doi:10.3390/foods14152621)
Supplement: Supplementary file 1 [file foods-14-02621-s001.zip › foods-3681322-supplementary.xlsx]

## Sheet: Mycotoxin analysis dataset
Sample ID	Food type	AFB1 ug/kg	AFB2 ug/kg	AFG1 ug/kg	AFG2 ug/kg	SUM AFS ug/kg	OTA ug/kg	FB1 ug/kg	DON ug/kg
BrownRiceC001	Brown rice	< LOD	< LOD	< LOD	< LOD	< LOD	0.921316	110.218	-
BrownRiceC002	Brown rice	< LOD	< LOD	< LOD	< LOD	< LOD	0.877757	117.723	-
BrownRiceC003	Brown rice	< LOD	< LOD	< LOD	< LOD	< LOD	0.814623	89.1112	-
BrownRiceC004	Brown rice	< LOD	< LOD	< LOD	< LOD	< LOD	< LOD	74.7595	-
BrownRiceC005	Brown rice	< LOD	< LOD	< LOD	< LOD	< LOD	0.808118	113.748	-
BrownRiceC006	Brown rice	< LOD	< LOD	< LOD	< LOD	< LOD	0.786745	122.829	-
BrownRiceC007	Brown rice	< LOD	< LOD	< LOD	< LOD	< LOD	0.800659	103.926	-
BrownRiceC008	Brown rice	< LOD	< LOD	< LOD	< LOD	< LOD	< LOD	115.665	-
BrownRiceC009	Brown rice	< LOD	< LOD	< LOD	< LOD	< LOD	< LOD	< LOD	-
BrownRiceC010	Brown rice	< LOD	< LOD	< LOD	< LOD	< LOD	0.831272	< LOD	-
BrownRiceC011	Brown rice	< LOD	< LOD	< LOD	< LOD	< LOD	0.839931	< LOD	-
BrownRiceC012	Brown rice	< LOD	< LOD	< LOD	< LOD	< LOD	0.80497	< LOD	-
BrownRiceC013	Brown rice	< LOD	< LOD	< LOD	< LOD	< LOD	0.904207	< LOD	-
BrownRiceC014	Brown rice	< LOD	< LOD	< LOD	< LOD	< LOD	1.05903	< LOD	-
BrownRiceC015	Brown rice	< LOD	< LOD	< LOD	< LOD	< LOD	< LOD	< LOD	-
BrownRiceQ001	Brown rice	< LOD	< LOD	< LOD	< LOD	< LOD	< LOD	< LOD	-
BrownRiceQ002	Brown rice	0.105573	< LOD	1.61275	< LOD	1.71832	< LOD	< LOD	-
BrownRiceQ003	Brown rice	< LOD	< LOD	< LOD	< LOD	< LOD	< LOD	< LOD	-
BrownRiceQ004	Brown rice	< LOD	< LOD	< LOD	< LOD	< LOD	< LOD	< LOD	-
BrownRiceQ005	Brown rice	< LOD	< LOD	< LOD	< LOD	< LOD	< LOD	< LOD	-
BrownRiceQ006	Brown rice	< LOD	< LOD	< LOD	< LOD	< LOD	< LOD	< LOD	-
BrownRiceQ007	Brown rice	< LOD	< LOD	< LOD	< LOD	< LOD	< LOD	12.9804	-
BrownRiceQ008	Brown rice	< LOD	< LOD	< LOD	< LOD	< LOD	< LOD	< LOD	-
BrownRiceQ009	Brown rice	< LOD	< LOD	< LOD	< LOD	< LOD	< LOD	17.098	-
BrownRiceQ010	Brown rice	0.028194	< LOD	0.173742	< LOD	0.201936	< LOD	11.1407	-
BrownRiceQ011	Brown rice	< LOD	< LOD	< LOD	< LOD	< LOD	< LOD	10.7852	-
BrownRiceQ012	Brown rice	< LOD	< LOD	< LOD	< LOD	< LOD	< LOD	< LOD	-
BrownRiceQ013	Brown rice	< LOD	< LOD	< LOD	< LOD	< LOD	< LOD	< LOD	-
BrownRiceQ014	Brown rice	< LOD	< LOD	< LOD	< LOD	< LOD	< LOD	< LOD	-
BrownRiceQ015	Brown rice	< LOD	< LOD	< LOD	< LOD	< LOD	< LOD	< LOD	-
BrownRiceQ016	Brown rice	0.0528531	< LOD	0.799298	0.0704828	0.922634	< LOD	< LOD	-
BrownRiceG001	Brown rice	< LOD	< LOD	< LOD	< LOD	< LOD	< LOD	< LOD	-
BrownRiceG002	Brown rice	< LOD	< LOD	< LOD	< LOD	< LOD	< LOD	< LOD	-
BrownRiceG003	Brown rice	< LOD	< LOD	< LOD	< LOD	< LOD	1.11754	< LOD	-
BrownRiceG004	Brown rice	< LOD	< LOD	< LOD	< LOD	< LOD	< LOD	< LOD	-
BrownRiceG005	Brown rice	< LOD	< LOD	< LOD	< LOD	< LOD	< LOD	< LOD	-
BrownRiceG006	Brown rice	< LOD	< LOD	0.028602	< LOD	< LOD	< LOD	< LOD	-
BrownRiceG007	Brown rice	< LOD	< LOD	< LOD	< LOD	< LOD	< LOD	< LOD	-
BrownRiceG008	Brown rice	< LOD	< LOD	< LOD	< LOD	< LOD	< LOD	< LOD	-
BrownRiceG009	Brown rice	< LOD	< LOD	< LOD	< LOD	< LOD	< LOD	< LOD	-
BrownRiceG010	Brown rice	< LOD	< LOD	0.0716722	< LOD	0.0716722	< LOD	< LOD	-
BrownRiceG011	Brown rice	< LOD	< LOD	< LOD	< LOD	< LOD	< LOD	< LOD	-
BrownRiceG012	Brown rice	< LOD	< LOD	< LOD	< LOD	< LOD	< LOD	< LOD	-
BrownRiceG013	Brown rice	< LOD	< LOD	< LOD	< LOD	< LOD	< LOD	< LOD	-
BrownRiceG014	Brown rice	< LOD	< LOD	< LOD	< LOD	< LOD	< LOD	< LOD	-
BrownRiceG015	Brown rice	< LOD	< LOD	< LOD	< LOD	< LOD	< LOD	-	-
BrownRiceG016	Brown rice	< LOD	< LOD	< LOD	< LOD	< LOD	< LOD	-	-
QuinoaC001	Quinoa	< LOD	< LOD	< LOD	< LOD	< LOD	1.53771	< LOD	-
QuinoaC002	Quinoa	< LOD	< LOD	< LOD	< LOD	< LOD	0.782869	< LOD	-
QuinoaC003	Quinoa	< LOD	< LOD	< LOD	< LOD	< LOD	0.8435	< LOD	-
QuinoaC004	Quinoa	< LOD	< LOD	< LOD	< LOD	< LOD	3.974	< LOD	-
QuinoaC005	Quinoa	< LOD	< LOD	< LOD	< LOD	< LOD	0.927779	< LOD	-
QuinoaC006	Quinoa	< LOD	< LOD	< LOD	< LOD	< LOD	1.05586	< LOD	-
QuinoaC007	Quinoa	< LOD	< LOD	< LOD	< LOD	< LOD	0.97504	< LOD	-
QuinoaC008	Quinoa	< LOD	< LOD	< LOD	< LOD	< LOD	7.73801	< LOD	-
QuinoaC009	Quinoa	< LOD	< LOD	< LOD	< LOD	< LOD	1.02997	< LOD	-
QuinoaC010	Quinoa	< LOD	< LOD	< LOD	< LOD	< LOD	1.06881	< LOD	-
QuinoaC011	Quinoa	< LOD	< LOD	< LOD	< LOD	< LOD	1.04233	< LOD	-
QuinoaC012	Quinoa	< LOD	< LOD	< LOD	< LOD	< LOD	10.7646	< LOD	-
QuinoaC013	Quinoa	< LOD	< LOD	< LOD	< LOD	< LOD	0.982225	< LOD	-
QuinoaC014	Quinoa	< LOD	< LOD	< LOD	< LOD	< LOD	0.856852	< LOD	-
QuinoaC015	Quinoa	< LOD	< LOD	< LOD	< LOD	< LOD	0.822821	< LOD	-
QuinoaQ001	Quinoa	< LOD	< LOD	< LOD	< LOD	< LOD	1.41597	< LOD	-
QuinoaQ002	Quinoa	< LOD	< LOD	< LOD	< LOD	< LOD	4.14854	< LOD	-
QuinoaQ003	Quinoa	< LOD	< LOD	< LOD	< LOD	< LOD	< LOD	< LOD	-
QuinoaQ004	Quinoa	< LOD	< LOD	< LOD	< LOD	< LOD	0.958399	< LOD	-
QuinoaQ005	Quinoa	< LOD	< LOD	< LOD	< LOD	< LOD	3.94314	< LOD	-
QuinoaQ006	Quinoa	< LOD	< LOD	< LOD	< LOD	< LOD	< LOD	< LOD	-
QuinoaQ007	Quinoa	< LOD	< LOD	< LOD	< LOD	< LOD	3.59447	< LOD	-
QuinoaQ008	Quinoa	< LOD	< LOD	< LOD	< LOD	< LOD	0.985736	< LOD	-
QuinoaQ009	Quinoa	< LOD	< LOD	< LOD	< LOD	< LOD	1.21606	< LOD	-
QuinoaQ010	Quinoa	< LOD	< LOD	< LOD	< LOD	< LOD	5.76531	< LOD	-
QuinoaQ011	Quinoa	< LOD	< LOD	< LOD	< LOD	< LOD	16.6783	< LOD	-
QuinoaQ012	Quinoa	< LOD	< LOD	< LOD	< LOD	< LOD	< LOD	< LOD	-
QuinoaQ013	Quinoa	0.0306888	< LOD	0.107333	< LOD	0.138022	< LOD	< LOD	-
QuinoaQ014	Quinoa	0.0284237	< LOD	0.178985	< LOD	0.207409	9.54822	< LOD	-
QuinoaQ015	Quinoa	< LOD	< LOD	< LOD	< LOD	< LOD	1.28483	< LOD	-
QuinoaQ016	Quinoa	< LOD	< LOD	< LOD	< LOD	< LOD	< LOD	< LOD	-
QuinoaG001	Quinoa	< LOD	< LOD	< LOD	< LOD	< LOD	2.31349	< LOD	-
QuinoaG002	Quinoa	< LOD	< LOD	< LOD	< LOD	< LOD	9.27856	< LOD	-
QuinoaG003	Quinoa	< LOD	< LOD	< LOD	< LOD	< LOD	2.65497	< LOD	-
QuinoaG004	Quinoa	0.0217215	< LOD	0.0557717	< LOD	0.0557717	5.84421	< LOD	-
QuinoaG005	Quinoa	< LOD	< LOD	< LOD	< LOD	< LOD	7.11018	< LOD	-
QuinoaG006	Quinoa	< LOD	< LOD	< LOD	< LOD	< LOD	< LOD	< LOD	-
QuinoaG007	Quinoa	0.0521074	< LOD	0.0835373	< LOD	0.135645	< LOD	< LOD	-
QuinoaG008	Quinoa	< LOD	< LOD	< LOD	< LOD	< LOD	1.34004	< LOD	-
QuinoaG009	Quinoa	< LOD	< LOD	< LOD	< LOD	< LOD	4.46162	< LOD	-
QuinoaG010	Quinoa	< LOD	< LOD	< LOD	< LOD	< LOD	1.87582	< LOD	-
QuinoaG011	Quinoa	< LOD	< LOD	< LOD	< LOD	< LOD	1.46678	< LOD	-
QuinoaG012	Quinoa	< LOD	< LOD	< LOD	< LOD	< LOD	2.5399	< LOD	-
QuinoaG013	Quinoa	< LOD	< LOD	< LOD	< LOD	< LOD	< LOD	< LOD	-
QuinoaG014	Quinoa	< LOD	< LOD	< LOD	< LOD	< LOD	1.73001	< LOD	-
QuinoaG015	Quinoa	< LOD	< LOD	< LOD	< LOD	< LOD	1.42046	< LOD	-
PeanutC001	Peanut	0.474818	< LOD	1.9214	0.143287	2.53951	1.05147	< LOD	-
PeanutC002	Peanut	< LOD	< LOD	< LOD	< LOD	< LOD	1.71965	< LOD	-
PeanutC003	Peanut	< LOD	< LOD	< LOD	< LOD	< LOD	1.05791	< LOD	-
PeanutC004	Peanut	< LOD	< LOD	< LOD	< LOD	< LOD	0.869811	< LOD	-
PeanutC005	Peanut	< LOD	< LOD	< LOD	< LOD	< LOD	1.26159	< LOD	-
PeanutC006	Peanut	< LOD	< LOD	< LOD	< LOD	< LOD	1.26239	< LOD	-
PeanutC007	Peanut	0.0588715	< LOD	0.134822	< LOD	0.193694	1.26478	< LOD	-
PeanutC008	Peanut	< LOD	< LOD	< LOD	< LOD	< LOD	1.20082	< LOD	-
PeanutC009	Peanut	< LOD	< LOD	< LOD	< LOD	< LOD	1.11374	< LOD	-
PeanutC010	Peanut	0.16128	< LOD	0.26261	< LOD	0.42389	1.01186	< LOD	-
PeanutC011	Peanut	< LOD	< LOD	< LOD	< LOD	< LOD	1.20366	< LOD	-
PeanutC012	Peanut	< LOD	< LOD	< LOD	< LOD	< LOD	0.940882	< LOD	-
PeanutC013	Peanut	< LOD	< LOD	0.0179313	< LOD	< LOD	1.0546	< LOD	-
PeanutC014	Peanut	< LOD	< LOD	< LOD	< LOD	< LOD	1.58892	< LOD	-
PeanutC015	Peanut	< LOD	< LOD	< LOD	< LOD	< LOD	1.00457	< LOD	-
PeanutQ001	Peanut	0.687814	< LOD	2.32551	< LOD	3.01332	2.50144	< LOD	-
PeanutQ002	Peanut	0.0697297	< LOD	0.0917943	< LOD	0.161524	2.0539	< LOD	-
PeanutQ003	Peanut	< LOD	< LOD	< LOD	< LOD	< LOD	< LOD	< LOD	-
PeanutQ004	Peanut	< LOD	< LOD	< LOD	< LOD	< LOD	2.09805	< LOD	-
PeanutQ005	Peanut	< LOD	< LOD	< LOD	< LOD	< LOD	16.8312	< LOD	-
PeanutQ006	Peanut	0.0857249	< LOD	0.232158	< LOD	0.317883	2.14337	< LOD	-
PeanutQ007	Peanut	< LOD	< LOD	< LOD	< LOD	< LOD	< LOD	< LOD	-
PeanutQ008	Peanut	0.0502068	< LOD	0.060061	< LOD	0.110268	1.22135	< LOD	-
PeanutQ009	Peanut	< LOD	< LOD	< LOD	< LOD	< LOD	< LOD	< LOD	-
PeanutQ010	Peanut	< LOD	< LOD	< LOD	< LOD	< LOD	< LOD	< LOD	-
PeanutQ011	Peanut	< LOD	< LOD	< LOD	< LOD	< LOD	< LOD	< LOD	-
PeanutQ012	Peanut	0.08073	< LOD	0.133572	< LOD	0.214302	2.31312	< LOD	-
PeanutQ013	Peanut	< LOD	< LOD	< LOD	< LOD	< LOD	< LOD	< LOD	-
PeanutQ014	Peanut	< LOD	< LOD	< LOD	< LOD	< LOD	< LOD	< LOD	-
PeanutQ015	Peanut	< LOD	< LOD	< LOD	< LOD	< LOD	< LOD	< LOD	-
PeanutG001	Peanut	< LOD	< LOD	< LOD	< LOD	< LOD	< LOD	< LOD	-
PeanutG002	Peanut	< LOD	< LOD	< LOD	< LOD	< LOD	< LOD	< LOD	-
PeanutG003	Peanut	0.0396905	< LOD	0.0959181	< LOD	0.135609	4.56579	< LOD	-
PeanutG004	Peanut	0.0738546	< LOD	0.156439	< LOD	0.230293	< LOD	< LOD	-
PeanutG005	Peanut	< LOD	< LOD	< LOD	< LOD	< LOD	< LOD	< LOD	-
PeanutG006	Peanut	0.04339	< LOD	44.692	< LOD	44.7354	< LOD	< LOD	-
PeanutG007	Peanut	< LOD	< LOD	0.0729197	< LOD	0.0729197	< LOD	< LOD	-
PeanutG008	Peanut	< LOD	< LOD	< LOD	< LOD	< LOD	< LOD	< LOD	-
PeanutG009	Peanut	< LOD	< LOD	< LOD	< LOD	< LOD	1.23689	< LOD	-
PeanutG010	Peanut	< LOD	< LOD	< LOD	< LOD	< LOD	< LOD	< LOD	-
PeanutG011	Peanut	< LOD	< LOD	< LOD	< LOD	< LOD	< LOD	< LOD	-
PeanutG012	Peanut	< LOD	< LOD	< LOD	< LOD	< LOD	< LOD	< LOD	-
PeanutG013	Peanut	0.0306311	< LOD	0.074849	< LOD	0.10548	< LOD	< LOD	-
PeanutG014	Peanut	< LOD	< LOD	< LOD	< LOD	< LOD	< LOD	< LOD	-
PeanutG015	Peanut	< LOD	< LOD	< LOD	< LOD	< LOD	< LOD	< LOD	-
LupinC001	Lupin	< LOD	< LOD	< LOD	< LOD	< LOD	< LOD	< LOD	-
LupinC002	Lupin	< LOD	< LOD	< LOD	< LOD	< LOD	< LOD	< LOD	-
LupinC003	Lupin	< LOD	< LOD	< LOD	< LOD	< LOD	< LOD	< LOD	-
LupinC004	Lupin	< LOD	< LOD	< LOD	< LOD	< LOD	< LOD	< LOD	-
LupinC005	Lupin	< LOD	< LOD	< LOD	< LOD	< LOD	< LOD	< LOD	-
LupinC006	Lupin	< LOD	< LOD	< LOD	< LOD	< LOD	< LOD	< LOD	-
LupinC007	Lupin	< LOD	< LOD	< LOD	< LOD	< LOD	< LOD	< LOD	-
LupinC008	Lupin	< LOD	< LOD	< LOD	< LOD	< LOD	< LOD	< LOD	-
LupinC009	Lupin	< LOD	< LOD	< LOD	< LOD	< LOD	< LOD	< LOD	-
LupinC010	Lupin	< LOD	< LOD	< LOD	< LOD	< LOD	< LOD	< LOD	-
LupinC011	Lupin	< LOD	< LOD	< LOD	< LOD	< LOD	< LOD	< LOD	-
LupinC012	Lupin	< LOD	< LOD	< LOD	< LOD	< LOD	< LOD	< LOD	-
LupinC013	Lupin	< LOD	< LOD	< LOD	< LOD	< LOD	< LOD	< LOD	-
LupinC014	Lupin	< LOD	< LOD	< LOD	< LOD	< LOD	< LOD	< LOD	-
LupinC015	Lupin	< LOD	< LOD	< LOD	< LOD	< LOD	< LOD	< LOD	-
LupinQ001	Lupin	< LOD	< LOD	< LOD	< LOD	< LOD	< LOD	< LOD	-
LupinQ002	Lupin	< LOD	< LOD	< LOD	< LOD	< LOD	< LOD	< LOD	-
LupinQ003	Lupin	< LOD	< LOD	< LOD	< LOD	< LOD	< LOD	< LOD	-
LupinQ004	Lupin	< LOD	< LOD	< LOD	< LOD	< LOD	< LOD	< LOD	-
LupinQ005	Lupin	< LOD	< LOD	< LOD	< LOD	< LOD	< LOD	< LOD	-
LupinQ006	Lupin	< LOD	< LOD	< LOD	< LOD	< LOD	< LOD	< LOD	-
LupinQ007	Lupin	< LOD	< LOD	< LOD	< LOD	< LOD	< LOD	< LOD	-
LupinQ008	Lupin	< LOD	< LOD	< LOD	< LOD	< LOD	< LOD	< LOD	-
LupinQ009	Lupin	< LOD	< LOD	< LOD	< LOD	< LOD	< LOD	< LOD	-
LupinQ010	Lupin	< LOD	< LOD	< LOD	< LOD	< LOD	< LOD	< LOD	-
LupinQ011	Lupin	< LOD	< LOD	< LOD	< LOD	< LOD	< LOD	< LOD	-
LupinQ012	Lupin	< LOD	< LOD	< LOD	< LOD	< LOD	< LOD	< LOD	-
LupinQ013	Lupin	< LOD	< LOD	< LOD	< LOD	< LOD	< LOD	< LOD	-
LupinQ014	Lupin	< LOD	< LOD	< LOD	< LOD	< LOD	< LOD	< LOD	-
LupinQ015	Lupin	< LOD	< LOD	< LOD	< LOD	< LOD	< LOD	< LOD	-
LupinG001	Lupin	< LOD	< LOD	< LOD	< LOD	< LOD	< LOD	< LOD	-
LupinG002	Lupin	< LOD	< LOD	< LOD	< LOD	< LOD	< LOD	< LOD	-
LupinG003	Lupin	< LOD	< LOD	< LOD	< LOD	< LOD	< LOD	< LOD	-
LupinG004	Lupin	< LOD	< LOD	< LOD	< LOD	< LOD	< LOD	< LOD	-
LupinG005	Lupin	< LOD	< LOD	< LOD	< LOD	< LOD	< LOD	< LOD	-
LupinG006	Lupin	< LOD	< LOD	< LOD	< LOD	< LOD	< LOD	< LOD	-
WholeGrFlourC001	Whole wheat flour	< LOD	< LOD	< LOD	< LOD	< LOD	0.855857	< LOD	1929.14
WholeGrFlourC002	Whole wheat flour	< LOD	< LOD	< LOD	< LOD	< LOD	0.962995	< LOD	1056.33
WholeGrFlourC003	Whole wheat flour	< LOD	< LOD	< LOD	< LOD	< LOD	0.852107	< LOD	166.174
WholeGrFlourC004	Whole wheat flour	< LOD	< LOD	< LOD	< LOD	< LOD	0.809858	< LOD	3760.96
WholeGrFlourC005	Whole wheat flour	< LOD	< LOD	< LOD	< LOD	< LOD	0.907339	< LOD	< LOD
WholeGrFlourC006	Whole wheat flour	< LOD	< LOD	< LOD	< LOD	< LOD	0.821353	< LOD	4445.04
WholeGrFlourC007	Whole wheat flour	< LOD	< LOD	< LOD	< LOD	< LOD	0.999796	568.574	466.042
WholeGrFlourC008	Whole wheat flour	< LOD	< LOD	< LOD	< LOD	< LOD	0.855187	484.153	483.394
WholeGrFlourC009	Whole wheat flour	< LOD	< LOD	< LOD	< LOD	< LOD	1.07096	417.144	241.712
WholeGrFlourC010	Whole wheat flour	< LOD	< LOD	< LOD	< LOD	< LOD	0.76998	384.532	358.722
WholeGrFlourC011	Whole wheat flour	< LOD	< LOD	< LOD	< LOD	< LOD	1.03434	1394.59	3469.74
WholeGrFlourC012	Whole wheat flour	< LOD	< LOD	< LOD	< LOD	< LOD	0.934797	1430.89	3506.44
WholeGrFlourC013	Whole wheat flour	< LOD	< LOD	< LOD	< LOD	< LOD	0.899882	643.564	1891.68
WholeGrFlourC014	Whole wheat flour	< LOD	< LOD	< LOD	< LOD	< LOD	1.02629	937.159	1932.68
WholeGrFlourC015	Whole wheat flour	< LOD	< LOD	< LOD	< LOD	< LOD	1.56446	1049.78	2581.62
WholeGrFlourQ001	Whole wheat flour	< LOD	< LOD	< LOD	< LOD	< LOD	< LOD	< LOD	< LOD
WholeGrFlourQ002	Whole wheat flour	< LOD	< LOD	< LOD	< LOD	< LOD	2.08818	< LOD	306.903
WholeGrFlourQ003	Whole wheat flour	< LOD	< LOD	< LOD	< LOD	< LOD	1.04693	11.0374	1892.26
WholeGrFlourQ004	Whole wheat flour	< LOD	< LOD	< LOD	< LOD	< LOD	< LOD	< LOD	139.033
WholeGrFlourQ005	Whole wheat flour	< LOD	< LOD	< LOD	< LOD	< LOD	1.19058	< LOD	174.123
WholeGrFlourQ006	Whole wheat flour	< LOD	< LOD	< LOD	< LOD	< LOD	< LOD	< LOD	797.535
WholeGrFlourQ007	Whole wheat flour	< LOD	< LOD	< LOD	< LOD	< LOD	1.31555	< LOD	2057.33
WholeGrFlourQ008	Whole wheat flour	< LOD	< LOD	< LOD	< LOD	< LOD	1.30308	< LOD	< LOD
WholeGrFlourQ009	Whole wheat flour	< LOD	< LOD	< LOD	< LOD	< LOD	< LOD	< LOD	623.645
WholeGrFlourQ010	Whole wheat flour	< LOD	< LOD	< LOD	< LOD	< LOD	1.32117	< LOD	< LOD
WholeGrFlourQ011	Whole wheat flour	< LOD	< LOD	< LOD	< LOD	< LOD	0.920204	< LOD	479.701
WholeGrFlourQ012	Whole wheat flour	< LOD	< LOD	< LOD	< LOD	< LOD	< LOD	< LOD	559.953
WholeGrFlourQ013	Whole wheat flour	< LOD	< LOD	< LOD	< LOD	< LOD	1.83182	< LOD	< LOD
WholeGrFlourQ014	Whole wheat flour	< LOD	< LOD	< LOD	< LOD	< LOD	< LOD	< LOD	< LOD
WholeGrFlourQ015	Whole wheat flour	< LOD	< LOD	< LOD	< LOD	< LOD	< LOD	< LOD	1786.03
WholeGrFlourG001	Whole wheat flour	< LOD	< LOD	< LOD	< LOD	< LOD	-	< LOD	< LOD
WholeGrFlourG002	Whole wheat flour	< LOD	< LOD	< LOD	< LOD	< LOD	-	< LOD	114.973
WholeGrFlourG003	Whole wheat flour	< LOD	< LOD	< LOD	< LOD	< LOD	-	< LOD	250.352
WholeGrFlourG004	Whole wheat flour	< LOD	< LOD	< LOD	< LOD	< LOD	-	< LOD	< LOD
WholeGrFlourG005	Whole wheat flour	< LOD	< LOD	< LOD	< LOD	< LOD	-	< LOD	286.161
WholeGrFlourG006	Whole wheat flour	< LOD	< LOD	< LOD	< LOD	< LOD	-	< LOD	274.904
WholeGrFlourG007	Whole wheat flour	< LOD	< LOD	< LOD	< LOD	< LOD	-	< LOD	247.691
WholeGrFlourG008	Whole wheat flour	< LOD	< LOD	< LOD	< LOD	< LOD	-	< LOD	281.659
WholeGrFlourG009	Whole wheat flour	< LOD	< LOD	< LOD	< LOD	< LOD	-	6.04595	269.813
WholeGrFlourG010	Whole wheat flour	< LOD	< LOD	< LOD	< LOD	< LOD	-	4.43799	245.933
WholeGrFlourG011	Whole wheat flour	< LOD	< LOD	< LOD	< LOD	< LOD	-	< LOD	286.749
WholeGrFlourG012	Whole wheat flour	< LOD	< LOD	< LOD	< LOD	< LOD	-	< LOD	186.81
WholeGrFlourG013	Whole wheat flour	< LOD	< LOD	< LOD	< LOD	< LOD	-	< LOD	232.882
WholeGrFlourG014	Whole wheat flour	< LOD	< LOD	< LOD	< LOD	< LOD	-	< LOD	246.322
WholeGrFlourG015	Whole wheat flour	< LOD	< LOD	< LOD	< LOD	< LOD	-	< LOD	219.919
